# Supplementary material for: Plasma Lysophosphatidylcholine Levels Correlate with Prognosis and Immunotherapy Response in Squamous Cell Carcinoma
Source: Int J Mol Sci. 2025 Aug 4;26(15):7528. doi: 10.3390/ijms26157528 (PMC12347404; doi:10.3390/ijms26157528)
Supplement: Supplementary file 1 [file ijms-26-07528-s001.zip]

Archive with 1 entries (1 files):
- ijms-3752271-supplementary.pdf
